# Supplementary material for: Physical and Chemical Property Changes, Cooked-Off Flavor Formation, and Its Alleviation During Storage of Green Tea Beverages
Source: Foods. 2026 May 9;15(10):1656. doi: 10.3390/foods15101656 (PMC13205239; doi:10.3390/foods15101656)
Supplement: Supplementary file 1 [file foods-15-01656-s001.zip]

Archive with 1 entries (1 files):
- foods-4282782-supplementary.pdf
